# Supplementary material for: Adaptive propensity score procedure improves matching in prospective observational trials
Source: BMC Med Res Methodol. 2019 Jul 16;19:150. doi: 10.1186/s12874-019-0763-3 (PMC6636117; doi:10.1186/s12874-019-0763-3)
Supplement: Supplementary file 1 — Time point of Interim Analysis - Small Sample Size. Figure S1 Mean matching rate for different time points of the interim analysis (ncontrol=50). Figure S2 Power for different time points of the interim analysis (ncontrol=50). Figure S3 Mean sample size in treated group for different time points of the interim analysis (ncontrol=50). Figure S4 Type I error for different time points of the interim analysis (ncontrol=50). (ZIP 17.9 kb) [file 12874_2019_763_MOESM1_ESM.zip]

Archive with 4 entries (4 files):
- Additional file 1/Figure10R1.pdf
- Additional file 1/Figure11R1.pdf
- Additional file 1/Figure12R1.pdf
- Additional file 1/Figure9R1.pdf
